# Supplementary material for: Modeling the Effect of APC Truncation on Destruction Complex Function in Colorectal Cancer Cells
Source: PLoS Comput Biol. 2013 Sep 26;9(9):e1003217. doi: 10.1371/journal.pcbi.1003217 (PMC3784502; doi:10.1371/journal.pcbi.1003217)
Supplement: Text S3 — BioNetGen input file for model variant 1. This file specifies the model for an SW480 cell with truncated APC (APC1338). This model () differs from in that full-length APC is replaced by APC1338, meaning that the rule for interaction of Axin with the SAMP repeats in APC is removed (Arrow 4 in Figs. 1 and 2) and the rule for high-affinity interaction of with the third (phosphorylated) 20-aa repeat is replaced by a rule for the low-affinity interaction of with the first (phosphorylated) 20-aa repeat (Arrow 2 in Figs. 1 and 2). Other interactions involving APC remain the same. These changes are intended to capture the effects of C-terminal truncation of APC, which commonly and in the case of APC1338 means a loss of the SAMP repeats and all but the first 20-aa repeat. We note that this file can also be viewed as specifying a model for an SW480 cell transfected with APC-B or APC-F. Recall that the APC-F class of proteins (APC 3, APC arm, and APC 20) do not contain any of the functional components of full-length APC considered in the model (Fig. 3). Thus, in the model, APC-F does not participate in any interactions (i.e., there are no rules that involve APC-F). Recall that APC-B includes APC 21 and APC 22 (Fig. 3), both of which are taken to be functionally equivalent to APC1338 because these forms of APC, like APC1338, each includes 15-aa repeats and the first 20-aa repeat. Thus, rules for APC1338 interactions are the same as rules for APC-B interactions. In simulated transfections of APC-B, the amount of added APC-B (taken to be equivalent to an increase in endogenous APC1338) was systematically varied. Finally, we note that this file was used for simulating the effect of varying the rate at which the 20-aa repeat region in APC is phosphorylated. In these simulations, the rate constant for APC phosphorylation (denoted as in Table 1 and as kp in model-specification files) was systematically varied. (TXT) [file pcbi.1003217.s006.txt]

begin parameters
BCATtot   11000   # Steady-state value is different from this initial value 
APC1338tot    31540        
AXINtot   3154  
GSKtot    31540
CK1atot   31540

kf1_bap   3.17e-6
kr1_bap   0.273  
kf2_bap   3.17e-6
kr2_bap2   0.085   # Rate constant for beta-catenin 3-4 ARM repeat dissociation from phosphorylated 1st 20-aa repeat of APC1338

kf_ba     3.17e-6
kr_ba     0.227  

kf_ga     3.17e-6
kr_ga     0.065     
   
kf_ca     3.17e-6
kr_ca     0.1 

kpb       0.05  
kmpb      0.0012 

kp        0.05
kmp       0.05 

kdb1      0.0000428  
kdb2      0.00428     
ksb       4.0 
chi       3154000
end parameters


begin molecule types
AXIN(rgs,gid,b,e)
GSK3b(a)
APC1338(a15,a20~U~P)
bCat(s33s37~U~P,s45~U~P,ARM34,ARM59,ss~l~d)
CK1a(e)
dead
I
end molecule types


begin species
bCat(s33s37~U,s45~U,,ARM34,ARM59,ss~l)  BCATtot
APC1338(a15,a20~U)  APC1338tot
AXIN(rgs,gid,b,e)  AXINtot
GSK3b(a) GSKtot
CK1a(e)   CK1atot
I    1
dead 0
end species 

begin reaction rules
# Binding of beta-catenin ARM repeats 5-9 to APC1338 15-aa repeats (Arrow 1) 
bCat(ARM59,ss~l) + APC1338(a15) <-> bCat(ARM59!1,ss~l).APC1338(a15!1) kf1_bap, kr1_bap
bCat(ARM59,ARM34!1).APC1338(a15,a20~P!1) <-> bCat(ARM59!2,ARM34!1).APC1338(a15!2,a20~P!1)  chi*kf1_bap, kr1_bap 

# Binding of beta-catenin ARM repeats 3-4 to phosphorylated APC1338 20-aa repeats (Arrow 2) 
bCat(ARM34,ss~l) + APC1338(a20~P) <-> bCat(ARM34!1,ss~l).APC1338(a20~P!1) kf2_bap, kr2_bap2
bCat(ARM59!1,ARM34).APC1338(a15!1,a20~P) <-> bCat(ARM59!1,ARM34!2).APC1338(a15!1,a20~P!2)  chi*kf2_bap, kr2_bap2

# Binding of beta-Catenin ARM repeats 3 and 4 with Axin (Arrow 3)
bCat(ARM34,ss~l) + AXIN(b) <-> bCat(ARM34!1,ss~l).AXIN(b!1) kf_ba, kr_ba

# Binding of GSK-3beta to AXIN GID domain (Arrow 5)
GSK3b(a) + AXIN(gid) <-> GSK3b(a!1).AXIN(gid!1)  kf_ga, kr_ga

# Binding of CK1alpha to Axin (Arrow 6)
AXIN(e) + CK1a(e) <-> AXIN(e!1).CK1a(e!1)   kf_ca, kr_ca

# Phosphorylation of S45 of beta-catenin by CK1alpha (Arrow 7)
bCat(s45~U,ss~l).CK1a -> bCat(s45~P,ss~l).CK1a  kpb

# Phosphorylation of S33/S37 of beta-catenin by GSK-3beta (Arrow 8)
bCat(s33s37~U,s45~P,ss~l).GSK3b -> bCat(s33s37~P,s45~P,ss~l).GSK3b  kpb

# Phosphorylation of APC1338 20-aa repeat by CK1epsilon (implicit) and GSK-3beta (Arrows 9 and 10)
APC1338(a20~U).GSK3b -> APC1338(a20~P).GSK3b  kp

# Dephsophorylation of beta-catenin 
bCat(s45~P,ss~l) -> bCat(s45~U,ss~l) kmpb
bCat(s33s37~P,ss~l) -> bCat(s33s37~U,ss~l) kmpb

# Dephoshporylation of APC1338 
APC1338(a20~P).AXIN -> APC1338(a20~U).AXIN  kmp  

# b-catenin synthesis 
I -> I + bCat(s33s37~U,s45~U,ARM59,ARM34,ss~l) ksb

# Degradation of beta-catenin not phosphorylated at S33/S37 
bCat(s33s37~U,ss~l) -> bCat(s33s37~U,ss~d) kdb1

# Degradation of beta-catenin phosphorylated at S33/S37
bCat(s33s37~P,ss~l) -> bCat(s33s37~P,ss~d)  kdb2

# (Assumed) rapid dissociation of beta-catenin associated proteins upon degradation of beta-catenin 
bCat(ARM59!1,ss~d).APC1338(a15!1) -> bCat(ARM59,ss~d) + APC1338(a15) 1000
bCat(ARM59!1,ss~d).APC1338(a15!1) -> bCat(ARM59,ss~d).APC1338(a15) 1000
bCat(ARM34!1,ss~d).APC1338(a20~P!1) -> bCat(ARM34,ss~d) + APC1338(a20~P) 1000
bCat(ARM34!1,ss~d).AXIN(b!1) -> bCat(ARM34,ss~d) + AXIN(b) 1000 
bCat(ARM34!1,ss~d).AXIN(b!1) -> bCat(ARM34,ss~d).AXIN(b) 1000 
end reaction rules

begin observables
Molecules bcat_tot         bCat(ss~l)
Molecules bCat_pS45        bCat(s45~P,ss~l)
Molecules bCat_pS33S37     bCat(s33s37~P,ss~l)
Molecules APC_p20a         APC1338(a20~P!?)
Species   BCat_Axin        bCat(ARM34!1,ss~l).AXIN(b!1)
end observables 

generate_network({overwrite=>1,max_stoich=>{APC1338=>1,AXIN=>1,bCat=>1}});
simulate_ode({t_end=>250000, n_steps=>2500,atoll=>1e-08,rtol=>1e-08,sparse=>1});
