# Supplementary material for: Modeling the Effect of APC Truncation on Destruction Complex Function in Colorectal Cancer Cells
Source: PLoS Comput Biol. 2013 Sep 26;9(9):e1003217. doi: 10.1371/journal.pcbi.1003217 (PMC3784502; doi:10.1371/journal.pcbi.1003217)
Supplement: Text S6 — BioNetGen input file for model variant 4. This file specifies a model for an SW480 cell transfected with APC-D (). The amount of added APC-D was systematically varied in simulations. Recall that APC-D includes only APC 23 (Fig. 3), which contains only the first 20-aa repeat. Although APC-D contains a 20-aa repeat, APC-D cannot be phosphorylated because it lacks other components needed for association with Axin. Thus, this model is essentially the same as model . (TXT) [file pcbi.1003217.s009.txt]

begin parameters
BCATtot   11000   # Steady-state value is different from this initial value 
APCDtot    31540
APC1338tot    31540        
AXINtot   3154  
GSKtot    31540
CK1atot   31540

kf1_bap   3.17e-6
kr1_bap   0.273  
kf2_bap   3.17e-6
kr2_bap2  0.085    #  Rate constant for beta-catenin 3-4 ARM repeat dissocation from phosphorylated 1st 20-aa repeat of APC1338 or APCD
kf_ba     3.17e-6
kr_ba     0.227  

kf_apa    3.17e-6  # This default value applies to full-length APC; for APC1338, which lacks the SAMP repeats, kf_apa = 0 (Table 1).    
kr_apa    0.1

kf_ga     3.17e-6
kr_ga     0.065     
   
kf_ca     3.17e-6
kr_ca     0.1 

kpb       0.05  
kmpb      0.0012 

kp        0.05
kmp       0.05 

kdb1      0.0000428  
kdb2      0.00428     
ksb       4.0 
chi       3154000
end parameters


begin molecule types
AXIN(rgs,gid,b,e)
GSK3b(a)
APCD(a15,a20~U~P,s)
APC1338(a15,a20~U~P)
bCat(s33s37~U~P,s45~U~P,ARM34,ARM59,ss~l~d)
CK1a(e)
dead
I
end molecule types


begin species
bCat(s33s37~U,s45~U,,ARM34,ARM59,ss~l)  BCATtot
APCD(a15,a20~U,s)  APCDtot
APC1338(a15,a20~U)  APC1338tot
AXIN(rgs,gid,b,e)  AXINtot
GSK3b(a) GSKtot
CK1a(e)   CK1atot
I    1
dead 0
end species 

begin reaction rules

# Binding of beta-catenin ARM repeats 5-9 to APC1338 15-aa repeats (Arrow 1) 
bCat(ARM59,ss~l) + APC1338(a15) <-> bCat(ARM59!1,ss~l).APC1338(a15!1) kf1_bap, kr1_bap
bCat(ARM59,ARM34!1).APC1338(a15,a20~P!1) <-> bCat(ARM59!2,ARM34!1).APC1338(a15!2,a20~P!1)  chi*kf1_bap, kr1_bap 

# Binding of beta-catenin ARM repeats 3-4 to phosphorylated APCD 20-aa repeats (Arrow 2) 
bCat(ARM34,ss~l) + APCD(a20~P) <-> bCat(ARM34!1,ss~l).APCD(a20~P!1) kf2_bap, kr2_bap2

# Binding of beta-catenin ARM repeats 3-4 to phosphorylated APC1338 20-aa repeats (Arrow 2) 
bCat(ARM34,ss~l) + APC1338(a20~P) <-> bCat(ARM34!1,ss~l).APC1338(a20~P!1) kf2_bap, kr2_bap2
bCat(ARM59!1,ARM34).APC1338(a15!1,a20~P) <-> bCat(ARM59!1,ARM34!2).APC1338(a15!1,a20~P!2)  chi*kf2_bap, kr2_bap2

# Binding of beta-Catenin ARM repeats 3 and 4 with Axin (Arrow 3)
bCat(ARM34,ss~l) + AXIN(b) <-> bCat(ARM34!1,ss~l).AXIN(b!1) kf_ba, kr_ba
bCat(ARM59!1,ARM34,ss~l).AXIN(b,rgs!2).APCD(a15!1,s!2) <->  bCat(ARM59!1,ARM34!3,ss~l).AXIN(b!3,rgs!2).APCD(a15!1,s!2)  chi*kf_ba, kr_ba  

# Binding of GSK-3beta to AXIN GID domain (Arrow 5)
GSK3b(a) + AXIN(gid) <-> GSK3b(a!1).AXIN(gid!1)  kf_ga, kr_ga

# Binding of CK1alpha to Axin (Arrow 6)
AXIN(e) + CK1a(e) <-> AXIN(e!1).CK1a(e!1)   kf_ca, kr_ca

# Phosphorylation of S45 of beta-catenin by CK1alpha (Arrow 7)
bCat(s45~U,ss~l).CK1a -> bCat(s45~P,ss~l).CK1a  kpb

# Phosphorylation of S33/S37 of beta-catenin by GSK-3beta (Arrow 8)
bCat(s33s37~U,s45~P,ss~l).GSK3b -> bCat(s33s37~P,s45~P,ss~l).GSK3b  kpb

# Phosphorylation of APCD 20-aa repeat by CK1epsilon (implicit) and GSK-3beta (Arrows 9 and 10)
APCD(a20~U).GSK3b -> APCD(a20~P).GSK3b  kp

# Phosphorylation of APC1338 20-aa repeat by CK1epsilon (implicit) and GSK-3beta (Arrows 9 and 10)
APC1338(a20~U).GSK3b -> APC1338(a20~P).GSK3b  kp

# Dephsophorylation of beta-catenin 
bCat(s45~P,ss~l) -> bCat(s45~U,ss~l) kmpb
bCat(s33s37~P,ss~l) -> bCat(s33s37~U,ss~l) kmpb

# Dephoshporylation of APCD 
APCD(a20~P).AXIN -> APCD(a20~U).AXIN  kmp  

# Dephoshporylation of APC1338 
APC1338(a20~P).AXIN -> APC1338(a20~U).AXIN  kmp  

# b-catenin synthesis 
I -> I + bCat(s33s37~U,s45~U,ARM59,ARM34,ss~l) ksb

# Degradation of beta-catenin not phosphorylated at S33/S37 
bCat(s33s37~U,ss~l) -> bCat(s33s37~U,ss~d) kdb1

# Degradation of beta-catenin phosphorylated at S33/S37
bCat(s33s37~P,ss~l) -> bCat(s33s37~P,ss~d)  kdb2

# (Assumed) rapid dissociation of beta-catenin associated proteins upon degradation of beta-catenin 
bCat(ARM34!1,ss~d).APCD(a20~P!1) -> bCat(ARM34,ss~d) + APCD(a20~P) 1000
bCat(ARM59!1,ss~d).APC1338(a15!1) -> bCat(ARM59,ss~d) + APC1338(a15) 1000
bCat(ARM59!1,ss~d).APC1338(a15!1) -> bCat(ARM59,ss~d).APC1338(a15) 1000
bCat(ARM34!1,ss~d).APC1338(a20~P!1) -> bCat(ARM34,ss~d) + APC1338(a20~P) 1000
bCat(ARM34!1,ss~d).AXIN(b!1) -> bCat(ARM34,ss~d) + AXIN(b) 1000 
bCat(ARM34!1,ss~d).AXIN(b!1) -> bCat(ARM34,ss~d).AXIN(b) 1000 
end reaction rules

begin observables
Molecules bcat_tot         bCat(ss~l)
Molecules bCat_pS45        bCat(s45~P,ss~l)
Molecules bCat_pS33S37     bCat(s33s37~P,ss~l)
Molecules APC_p20a         APCD(a20~P!?)
Species   BCat_Axin        bCat(ARM34!1,ss~l).AXIN(b!1)
end observables 

generate_network({overwrite=>1,max_stoich=>{APC1338=>1,APCD=>1,AXIN=>1,bCat=>1}});
simulate_ode({t_end=>250000, n_steps=>2500,atoll=>1e-08,rtol=>1e-08,sparse=>1});
